# Supplementary material for: Identification and characterization of genes with absolute mRNA abundances changes in tumor cells with varied transcriptome sizes
Source: BMC Genomics. 2019 Feb 13;20:134. doi: 10.1186/s12864-019-5502-y (PMC6374894; doi:10.1186/s12864-019-5502-y)
Supplement: Supplementary file 3 — Table S1. Numbers of DEGs identified from the null datasets. (XLSX 17 kb) [file 12864_2019_5502_MOESM3_ESM.xlsx]

## Sheet: Sheet2
Supplementary Table S1: Numbers of DEGs identified from the null datasets
Cancer type	Dateset	The number of DEGs	Times	Average number of DEGs
LIHC	GSE57957	0	65	3.42
		1	4
		2	6
		3	5
		4	5
		5	1
		6	1
		8	1
		9	2
		11	3
		14	1
		16	1
		19	1
		29	1
		30	1
		50	1
		64	1
	GSE45267	0	93	0.22
		1	4
		2	1
		4	1
		12	1
KIRC	GSE46699	0	78	2.03
		1	5
		2	3
		4	1
		7	3
		9	1
		11	1
		12	2
		13	1
		18	1
		20	1
		22	1
		23	1
		27	1
	GSE53757	0	97	0.09
		1	2
		7	1
HNSC	GSE33205	0	94	0.32
		1	3
		2	1
		8	1
		19	1
	GSE6631	0	87	1.78
		4	3
		5	1
		6	1
		7	1
		9	1
		10	2
		16	1
		27	1
		37	1
		39	1
LUSC	GSE19188	0	91	0.48
		1	3
		2	2
		5	1
		6	1
		14	1
		16	1
	GSE18842	0	93	0.17
		1	2
		2	2
		3	1
		4	2
STAD	GSE13911	0	87	4.5
		2	1
		3	1
		5	1
		9	1
		12	1
		13	2
		14	1
		19	1
		25	1
		27	1
		37	1
		271	1
	GSE29998	45	1	79.02
		46	1
		50	1
		52	2
		54	1
		56	1
		57	2
		58	2
		60	1
		61	3
		62	3
		63	4
		64	2
		65	5
		66	3
		67	3
		69	2
		70	3
		71	2
		72	4
		73	5
		75	4
		76	5
		77	3
		78	3
		79	4
		81	1
		82	2
		83	1
		84	4
		85	1
		86	3
		88	2
		91	2
		94	1
		95	1
		97	1
		98	1
		102	1
		108	1
		112	1
		115	1
		120	1
		134	1
		152	1
		163	1
		166	1
		259	1
COAD	GSE23878	0	93	0.74
		1	2
		3	2
		18	1
		23	1
		25	1
	GSE44076	0	92	0.19
		1	5
		2	1
		5	1
		7	1
LUAD	GSE27262	0	83	0.9
		1	4
		2	4
		3	1
		6	2
		7	2
		8	1
		9	1
		12	1
		20	1
	GSE87340	0	29	4.85
		1	3
		2	7
		3	11
		4	5
		5	8
		6	7
		7	7
		8	8
		9	3
		10	2
		12	2
		13	1
		15	1
		18	1
		19	2
		20	1
		22	1
		23	1
BRCA	GSE10780	0	80	3.36
		1	5
		2	1
		3	3
		6	1
		10	1
		12	1
		14	1
		15	1
		16	1
		22	1
		31	1
		32	1
		66	1
		96	1
	GSE10810	0	80	3.72
		1	5
		2	4
		4	1
		5	3
		8	1
		11	1
		17	1
		19	1
		29	1
		83	1
		173	1
PAAD	GSE15471	0	99	0.02
		2	1
	GSE16515	0	70	10.24
		2	4
		3	8
		4	1
		6	2
		8	2
		9	1
		15	1
		16	2
		20	2
		24	1
		31	1
		62	1
		70	1
		106	1
		281	1
		290	1
ESCA	GSE23400	0	97	0.05
		1	1
		2	2
	GSE38129	0	100	0
