# Supplementary material for: Identification and characterization of genes with absolute mRNA abundances changes in tumor cells with varied transcriptome sizes
Source: BMC Genomics. 2019 Feb 13;20:134. doi: 10.1186/s12864-019-5502-y (PMC6374894; doi:10.1186/s12864-019-5502-y)
Supplement: Supplementary file 6 — Table S3. Pathway enrichment analysis of the absolute DEGs and relative DEGs for ten cancers. (XLSX 58 kb) [file 12864_2019_5502_MOESM6_ESM.xlsx]

## Sheet: Summary
Supplementary Table S3:
Pathway enrichment analysis of the absolute DEGs and relative DEGs for ten cancers
The numbers of pathways enrchied by DEGs in each cancer type
Cancer type	Cancer Name	up-regulated absolute DEGs	down-regulated absolute DEGs	up-regulated relative DEGs	down-regulated relative DEGs
LIHC	Liver hepatocellular carcinoma	14	45	17	15
KIRC	Kidney renal clear cell carcinoma	34	52	6	10
HNSC	Head and Neck squamous cell carcinoma	7	15	11	1
LUSC	Lung squamous cell carcinoma	22	41	3	3
STAD	Stomach adenocarcinoma	14	19	16	28
COAD	Colon adenocarcinoma	16	56	3	5
LUAD	Lung adenocarcinoma	17	50	7	0
BRCA	Breast invasive carcinoma	6	25	4	5
PAAD	Pancreatic adenocarcinoma	11	22	19	9
ESCA	Esophageal carcinoma	18	20	5	28

## Sheet: LIHC
Spreadsheet of summary of enriched pathways by DEGs in LIHC
Entry	Name	FDR	P
Pathways enriched by up-regulated absolute DEGs
'hsa00230'	'Purine metabolism'	0.00256932	8.97579e-05
'hsa00240'	'Pyrimidine metabolism'	1.20203e-06	1.74846e-08
'hsa03008'	'Ribosome biogenesis in eukaryotes'	0.00472729	0.000185789
'hsa03013'	'RNA transport'	0.00136928	4.18558e-05
'hsa03030'	'DNA replication'	2.76904e-09	2.41838e-11
'hsa03040'	'Spliceosome'	8.68817e-06	1.89698e-07
'hsa03410'	'Base excision repair'	0.0105641	0.000507447
'hsa03430'	'Mismatch repair'	1.98889e-05	5.21107e-07
'hsa03440'	'Homologous recombination'	0.0320771	0.00196104
'hsa03460'	'Fanconi anemia pathway'	1.20203e-06	2.09961e-08
'hsa04110'	'Cell cycle'	2.54241e-14	1.11022e-16
'hsa04114'	'Oocyte meiosis'	0.00845057	0.00036902
'hsa04115'	'p53 signaling pathway'	0.0129154	0.000733187
'hsa04120'	'Ubiquitin mediated proteolysis'	0.0129154	0.000677128
Pathways enriched by down-regulated absolute DEGs
'hsa00010'	'Glycolysis / Gluconeogenesis'	0.025969	0.00419587
'hsa00071'	'Fatty acid degradation'	8.00859e-13	1.39888e-14
'hsa00072'	'Synthesis and degradation of ketone bodies'	0.0205374	0.00322859
'hsa00120'	'Primary bile acid biosynthesis'	0.00020171	2.09823e-05
'hsa00140'	'Steroid hormone biosynthesis'	0.00130618	0.000182524
'hsa00220'	'Arginine biosynthesis'	0.000239155	2.61086e-05
'hsa00232'	'Caffeine metabolism'	0.00123716	0.000167476
'hsa00250'	'Alanine, aspartate and glutamate metabolism'	5.51185e-05	5.05453e-06
'hsa00260'	'Glycine, serine and threonine metabolism'	5.95858e-09	1.301e-10
'hsa00280'	'Valine, leucine and isoleucine degradation'	4.23735e-14	5.55112e-16
'hsa00310'	'Lysine degradation'	0.0325897	0.00597715
'hsa00330'	'Arginine and proline metabolism'	2.34698e-05	1.94728e-06
'hsa00340'	'Histidine metabolism'	1.6813e-05	1.17471e-06
'hsa00350'	'Tyrosine metabolism'	1.42145e-05	9.31079e-07
'hsa00360'	'Phenylalanine metabolism'	0.0282383	0.00485707
'hsa00380'	'Tryptophan metabolism'	6.27107e-08	2.19077e-09
'hsa00410'	'beta-Alanine metabolism'	8.25989e-06	4.68902e-07
'hsa00561'	'Glycerolipid metabolism'	0.0273516	0.0045387
'hsa00590'	'Arachidonic acid metabolism'	0.00014864	1.42798e-05
'hsa00591'	'Linoleic acid metabolism'	0.000661342	8.66387e-05
'hsa00592'	'alpha-Linolenic acid metabolism'	0.0282383	0.00493245
'hsa00620'	'Pyruvate metabolism'	0.0331431	0.00622338
'hsa00630'	'Glyoxylate and dicarboxylate metabolism'	3.17723e-05	2.77488e-06
'hsa00640'	'Propanoate metabolism'	2.60075e-06	1.36284e-07
'hsa00650'	'Butanoate metabolism'	1.1679e-06	5.10001e-08
'hsa00830'	'Retinol metabolism'	5.10094e-07	2.00473e-08
'hsa00980'	'Metabolism of xenobiotics by cytochrome P450'	2.34698e-05	1.87924e-06
'hsa00982'	'Drug metabolism - cytochrome P450'	2.36482e-06	1.13594e-07
'hsa00983'	'Drug metabolism - other enzymes'	0.049794	0.00978485
'hsa01100'	'Metabolic pathways'	2.54241e-14	2.22045e-16
'hsa01200'	'Carbon metabolism'	4.73643e-08	1.44782e-09
'hsa01212'	'Fatty acid metabolism'	0.00020171	2.114e-05
'hsa01230'	'Biosynthesis of amino acids'	0.00303557	0.00043744
'hsa03320'	'PPAR signaling pathway'	0.000437068	5.53492e-05
'hsa04060'	'Cytokine-cytokine receptor interaction'	1.42145e-05	8.92647e-07
'hsa04062'	'Chemokine signaling pathway'	0.00032389	3.81879e-05
'hsa04064'	'NF-kappa B signaling pathway'	0.00511884	0.000760003
'hsa04146'	'Peroxisome'	1.90665e-05	1.41542e-06
'hsa04380'	'Osteoclast differentiation'	4.73643e-08	1.42654e-09
'hsa04610'	'Complement and coagulation cascades'	< 1.0E-16	< 1.0E-16
'hsa04620'	'Toll-like receptor signaling pathway'	0.0131493	0.00200972
'hsa04660'	'T cell receptor signaling pathway'	0.0325897	0.00586769
'hsa04662'	'B cell receptor signaling pathway'	0.000361134	4.41561e-05
'hsa04975'	'Fat digestion and absorption'	0.0414016	0.0079549
'hsa04976'	'Bile secretion'	0.000291036	3.30434e-05
Pathways enriched by up-regulated relative DEGs
'hsa00190'	'Oxidative phosphorylation'	1.95194e-10	1.70475e-12
'hsa00510'	'N-Glycan biosynthesis'	0.0478933	0.0035554
'hsa00970'	'Aminoacyl-tRNA biosynthesis'	0.013097	0.000665592
'hsa03008'	'Ribosome biogenesis in eukaryotes'	0.00866523	0.000378394
'hsa03010'	'Ribosome'	< 1.0E-16	< 1.0E-16
'hsa03013'	'RNA transport'	2.44863e-07	3.20781e-09
'hsa03015'	'mRNA surveillance pathway'	0.00866523	0.000349395
'hsa03018'	'RNA degradation'	0.013097	0.000686307
'hsa03022'	'Basal transcription factors'	0.0430103	0.00262945
'hsa03040'	'Spliceosome'	9.69982e-06	2.45267e-07
'hsa03050'	'Proteasome'	2.25924e-06	3.94628e-08
'hsa03060'	'Protein export'	0.000182631	6.38013e-06
'hsa04120'	'Ubiquitin mediated proteolysis'	8.96444e-05	2.74022e-06
'hsa04130'	'SNARE interactions in vesicular transport'	0.0196691	0.00111658
'hsa04144'	'Endocytosis'	9.69982e-06	2.54144e-07
'hsa04510'	'Focal adhesion'	0.0457139	0.00299436
'hsa04520'	'Adherens junction'	0.0478933	0.0034736
Pathways enriched by down-regulated relative DEGs
'hsa04020'	'Calcium signaling pathway'	8.01887e-07	1.05051e-08
'hsa04024'	'cAMP signaling pathway'	5.02112e-05	1.09631e-06
'hsa04060'	'Cytokine-cytokine receptor interaction'	5.56924e-06	9.72792e-08
'hsa04080'	'Neuroactive ligand-receptor interaction'	< 1.0E-16	< 1.0E-16
'hsa04514'	'Cell adhesion molecules (CAMs)'	0.0196459	0.00120106
'hsa04630'	'Jak-STAT signaling pathway'	0.00214689	7.50005e-05
'hsa04640'	'Hematopoietic cell lineage'	0.0196459	0.00120093
'hsa04650'	'Natural killer cell mediated cytotoxicity'	0.0121555	0.000530809
'hsa04713'	'Circadian entrainment'	0.0232335	0.00152184
'hsa04740'	'Olfactory transduction'	0.000374346	9.8082e-06
'hsa04742'	'Taste transduction'	3.07964e-07	2.68965e-09
'hsa04744'	'Phototransduction'	0.00107003	3.27082e-05
'hsa04921'	'Oxytocin signaling pathway'	0.0109147	0.000428961
'hsa04970'	'Salivary secretion'	0.0196459	0.00100294
'hsa04971'	'Gastric acid secretion'	0.0196459	0.00107136

## Sheet: KIRC
Spreadsheet of summary of enriched pathways by DEGs in KIRC
Entry	Name	FDR	P
Pathways enriched by up-regulated absolute DEGs
'hsa00532'	'Glycosaminoglycan biosynthesis - chondroitin sulfate / dermatan sulfate'	0.000498896	3.83186e-05
'hsa03013'	'RNA transport'	0.0403024	0.00598376
'hsa03030'	'DNA replication'	1.18972e-06	2.59764e-08
'hsa03420'	'Nucleotide excision repair'	0.002946	0.000321616
'hsa03430'	'Mismatch repair'	0.000498896	3.92146e-05
'hsa03440'	'Homologous recombination'	0.00294161	0.000308291
'hsa03460'	'Fanconi anemia pathway'	0.000498896	3.4972e-05
'hsa04014'	'Ras signaling pathway'	0.0292952	0.00409366
'hsa04015'	'Rap1 signaling pathway'	0.000809547	7.42379e-05
'hsa04060'	'Cytokine-cytokine receptor interaction'	3.65935e-08	4.79391e-10
'hsa04062'	'Chemokine signaling pathway'	4.69705e-06	1.43578e-07
'hsa04064'	'NF-kappa B signaling pathway'	8.04933e-06	3.16349e-07
'hsa04066'	'HIF-1 signaling pathway'	0.000217001	1.2695e-05
'hsa04071'	'Sphingolipid signaling pathway'	0.0212587	0.00272237
'hsa04110'	'Cell cycle'	2.64151e-07	4.61399e-09
'hsa04115'	'p53 signaling pathway'	1.55296e-06	4.06888e-08
'hsa04145'	'Phagosome'	0.0021666	0.000217606
'hsa04151'	'PI3K-Akt signaling pathway'	0.00211948	0.000203618
'hsa04210'	'Apoptosis'	4.38822e-05	1.91625e-06
'hsa04320'	'Dorso-ventral axis formation'	0.0212587	0.00278499
'hsa04380'	'Osteoclast differentiation'	3.17039e-11	1.38445e-13
'hsa04510'	'Focal adhesion'	0.036738	0.00529413
'hsa04514'	'Cell adhesion molecules (CAMs)'	0.000115911	6.07395e-06
'hsa04611'	'Platelet activation'	0.00443001	0.00050297
'hsa04612'	'Antigen processing and presentation'	0.000709982	6.20072e-05
'hsa04620'	'Toll-like receptor signaling pathway'	0.00010657	5.1191e-06
'hsa04621'	'NOD-like receptor signaling pathway'	0.000267145	1.74986e-05
'hsa04640'	'Hematopoietic cell lineage'	0.0276498	0.00374299
'hsa04650'	'Natural killer cell mediated cytotoxicity'	6.66659e-06	2.32894e-07
'hsa04660'	'T cell receptor signaling pathway'	0.000705776	5.85579e-05
'hsa04662'	'B cell receptor signaling pathway'	0.00480782	0.000566861
'hsa04666'	'Fc gamma R-mediated phagocytosis'	0.0136373	0.00166744
'hsa04668'	'TNF signaling pathway'	1.61816e-08	1.41324e-10
'hsa04672'	'Intestinal immune network for IgA production'	0.000217001	1.32664e-05
Pathways enriched by down-regulated absolute DEGs
'hsa00010'	'Glycolysis / Gluconeogenesis'	0.00205798	0.000269604
'hsa00020'	'Citrate cycle (TCA cycle)'	1.34689e-09	3.52897e-11
'hsa00040'	'Pentose and glucuronate interconversions'	0.00809063	0.00134255
'hsa00053'	'Ascorbate and aldarate metabolism'	0.0226788	0.00445652
'hsa00061'	'Fatty acid biosynthesis'	0.00119323	0.000135475
'hsa00062'	'Fatty acid elongation'	0.01014	0.00181545
'hsa00071'	'Fatty acid degradation'	1.57205e-09	4.80538e-11
'hsa00072'	'Synthesis and degradation of ketone bodies'	0.0196894	0.00369714
'hsa00100'	'Steroid biosynthesis'	0.00374055	0.000522697
'hsa00120'	'Primary bile acid biosynthesis'	0.00448069	0.000672009
'hsa00190'	'Oxidative phosphorylation'	< 1.0E-16	< 1.0E-16
'hsa00220'	'Arginine biosynthesis'	0.00168922	0.000199166
'hsa00250'	'Alanine, aspartate and glutamate metabolism'	0.00179016	0.000218885
'hsa00260'	'Glycine, serine and threonine metabolism'	1.94776e-07	1.02066e-08
'hsa00270'	'Cysteine and methionine metabolism'	0.00625635	0.00101085
'hsa00280'	'Valine, leucine and isoleucine degradation'	3.17801e-14	4.44089e-16
'hsa00310'	'Lysine degradation'	0.0255752	0.00513738
'hsa00330'	'Arginine and proline metabolism'	2.46915e-07	1.4017e-08
'hsa00340'	'Histidine metabolism'	0.00393837	0.000567538
'hsa00350'	'Tyrosine metabolism'	0.00483993	0.000760862
'hsa00380'	'Tryptophan metabolism'	7.15404e-08	3.12404e-09
'hsa00410'	'beta-Alanine metabolism'	0.000239031	2.22177e-05
'hsa00480'	'Glutathione metabolism'	4.93768e-05	4.31238e-06
'hsa00561'	'Glycerolipid metabolism'	0.000572783	6.00296e-05
'hsa00620'	'Pyruvate metabolism'	3.13597e-08	1.23248e-09
'hsa00630'	'Glyoxylate and dicarboxylate metabolism'	2.63713e-09	9.21268e-11
'hsa00640'	'Propanoate metabolism'	9.60783e-08	4.61511e-09
'hsa00650'	'Butanoate metabolism'	5.6936e-06	3.97806e-07
'hsa00760'	'Nicotinate and nicotinamide metabolism'	0.0398378	0.00835027
'hsa00790'	'Folate biosynthesis'	0.00270865	0.000366673
'hsa00830'	'Retinol metabolism'	0.00197283	0.000249835
'hsa00900'	'Terpenoid backbone biosynthesis'	0.0468648	0.0106418
'hsa00920'	'Sulfur metabolism'	0.0196894	0.00369714
'hsa00980'	'Metabolism of xenobiotics by cytochrome P450'	4.87356e-05	3.67111e-06
'hsa00982'	'Drug metabolism - cytochrome P450'	0.000239031	2.29636e-05
'hsa01040'	'Biosynthesis of unsaturated fatty acids'	0.0219591	0.00421922
'hsa01100'	'Metabolic pathways'	< 1.0E-16	< 1.0E-16
'hsa01200'	'Carbon metabolism'	3.17801e-14	5.55112e-16
'hsa01210'	'2-Oxocarboxylic acid metabolism'	0.000990002	0.000108079
'hsa01212'	'Fatty acid metabolism'	2.56926e-06	1.57072e-07
'hsa01230'	'Biosynthesis of amino acids'	0.00448069	0.000684821
'hsa03320'	'PPAR signaling pathway'	0.000517957	5.20218e-05
'hsa04146'	'Peroxisome'	1.38973e-10	3.03435e-12
'hsa04530'	'Tight junction'	0.0322743	0.00662399
'hsa04721'	'Synaptic vesicle cycle'	0.00928532	0.00162189
'hsa04964'	'Proximal tubule bicarbonate reclamation'	4.87356e-05	3.83074e-06
'hsa04966'	'Collecting duct acid secretion'	5.6936e-06	3.97806e-07
'hsa04974'	'Protein digestion and absorption'	0.0430127	0.00939141
'hsa04975'	'Fat digestion and absorption'	0.0430127	0.00934304
'hsa04976'	'Bile secretion'	0.00928532	0.00159976
'hsa04977'	'Vitamin digestion and absorption'	0.0468648	0.0106418
'hsa04978'	'Mineral absorption'	4.93768e-05	4.31238e-06
Pathways enriched by up-regulated relative DEGs
'hsa03010'	'Ribosome'	7.62723e-14	3.33067e-16
'hsa03015'	'mRNA surveillance pathway'	0.00373784	8.16123e-05
'hsa03040'	'Spliceosome'	1.3987e-06	1.22157e-08
'hsa03050'	'Proteasome'	5.13694e-05	6.72962e-07
'hsa03060'	'Protein export'	0.0112206	0.000293991
'hsa04141'	'Protein processing in endoplasmic reticulum'	0.000243897	4.26021e-06
Pathways enriched by down-regulated relative DEGs
'hsa04024'	'cAMP signaling pathway'	0.00336822	5.88335e-05
'hsa04080'	'Neuroactive ligand-receptor interaction'	< 1.0E-16	< 1.0E-16
'hsa04140'	'Regulation of autophagy'	0.0417458	0.00164066
'hsa04260'	'Cardiac muscle contraction'	0.0295928	0.000904584
'hsa04724'	'Glutamatergic synapse'	0.00729094	0.000159191
'hsa04727'	'GABAergic synapse'	0.0421543	0.0018408
'hsa04740'	'Olfactory transduction'	< 1.0E-16	< 1.0E-16
'hsa04742'	'Taste transduction'	0.000720948	9.44473e-06
'hsa04744'	'Phototransduction'	0.0131665	0.000344975
'hsa04961'	'Endocrine and other factor-regulated calcium reabsorption'	0.0417458	0.00153068

## Sheet: HNSC
Spreadsheet of summary of enriched pathways by DEGs in HNSC
Entry	Name	FDR	P
Pathways enriched by up-regulated absolute DEGs
'hsa03050'	'Proteasome'	0.00685142	0.000209432
'hsa04151'	'PI3K-Akt signaling pathway'	5.41308e-06	7.09138e-08
'hsa04350'	'TGF-beta signaling pathway'	0.00499328	0.000130828
'hsa04510'	'Focal adhesion'	2.37715e-12	2.07612e-14
'hsa04512'	'ECM-receptor interaction'	4.3221e-13	1.88738e-15
'hsa04810'	'Regulation of actin cytoskeleton'	1.53559e-05	2.68225e-07
'hsa04974'	'Protein digestion and absorption'	0.000455731	9.95046e-06
Pathways enriched by down-regulated absolute DEGs
'hsa00982'	'Drug metabolism - cytochrome P450'	0.00327779	0.000157448
'hsa04062'	'Chemokine signaling pathway'	1.85395e-08	2.54173e-10
'hsa04064'	'NF-kappa B signaling pathway'	1.85395e-08	3.08173e-10
'hsa04070'	'Phosphatidylinositol signaling system'	0.0439446	0.00287847
'hsa04380'	'Osteoclast differentiation'	0.00521558	0.000318857
'hsa04514'	'Cell adhesion molecules (CAMs)'	1.85395e-08	3.23834e-10
'hsa04611'	'Platelet activation'	0.00521558	0.000315122
'hsa04640'	'Hematopoietic cell lineage'	3.34233e-07	1.02167e-08
'hsa04650'	'Natural killer cell mediated cytotoxicity'	6.99757e-05	2.75014e-06
'hsa04660'	'T cell receptor signaling pathway'	2.47274e-08	5.399e-10
'hsa04662'	'B cell receptor signaling pathway'	5.08991e-11	2.22267e-13
'hsa04664'	'Fc epsilon RI signaling pathway'	0.00381506	0.000199916
'hsa04666'	'Fc gamma R-mediated phagocytosis'	0.00039255	1.71419e-05
'hsa04670'	'Leukocyte transendothelial migration'	1.32727e-07	3.47757e-09
'hsa04672'	'Intestinal immune network for IgA production'	2.37224e-05	8.2873e-07
Pathways enriched by up-regulated relative DEGs
'hsa00230'	'Purine metabolism'	0.0157805	0.000689105
'hsa00240'	'Pyrimidine metabolism'	0.0103199	0.000360519
'hsa03030'	'DNA replication'	1.07429e-05	9.38247e-08
'hsa03050'	'Proteasome'	0.00601041	0.000183724
'hsa03410'	'Base excision repair'	0.0265479	0.00127523
'hsa03420'	'Nucleotide excision repair'	0.000628684	8.23603e-06
'hsa03430'	'Mismatch repair'	0.00601041	0.000139355
'hsa03440'	'Homologous recombination'	0.0108882	0.000427919
'hsa04110'	'Cell cycle'	5.12218e-08	2.23676e-10
'hsa04120'	'Ubiquitin mediated proteolysis'	0.00524842	9.16755e-05
'hsa04141'	'Protein processing in endoplasmic reticulum'	0.00601041	0.000166954
Pathways enriched by down-regulated relative DEGs
'hsa00280'	'Valine, leucine and isoleucine degradation'	0.00278382	1.21564e-05

## Sheet: LUSC
Spreadsheet of summary of enriched pathways by DEGs in LUSC
Entry	Name	FDR	P
Pathways enriched by up-regulated absolute DEGs
'hsa00051'	'Fructose and mannose metabolism'	0.0100264	0.000831881
'hsa00230'	'Purine metabolism'	0.00520537	0.000363694
'hsa00240'	'Pyrimidine metabolism'	0.000251851	6.59872e-06
'hsa00270'	'Cysteine and methionine metabolism'	0.00851907	0.00063242
'hsa00480'	'Glutathione metabolism'	0.0241281	0.00221262
'hsa00970'	'Aminoacyl-tRNA biosynthesis'	0.00226497	0.00013847
'hsa01100'	'Metabolic pathways'	0.00877824	0.000689993
'hsa01200'	'Carbon metabolism'	0.00226497	0.000131452
'hsa01230'	'Biosynthesis of amino acids'	0.00131749	4.7405e-05
'hsa03008'	'Ribosome biogenesis in eukaryotes'	4.29667e-12	1.87628e-14
'hsa03013'	'RNA transport'	2.95195e-07	5.15625e-09
'hsa03020'	'RNA polymerase'	0.0451118	0.00433388
'hsa03030'	'DNA replication'	3.0203e-10	3.95672e-12
'hsa03040'	'Spliceosome'	0.0188169	0.0016434
'hsa03050'	'Proteasome'	0.00131749	5.75324e-05
'hsa03410'	'Base excision repair'	0.00131749	5.22409e-05
'hsa03420'	'Nucleotide excision repair'	0.00226497	0.000133684
'hsa03430'	'Mismatch repair'	0.00198892	9.55377e-05
'hsa03440'	'Homologous recombination'	0.00131749	4.7196e-05
'hsa03460'	'Fanconi anemia pathway'	5.91548e-07	1.29159e-08
'hsa04110'	'Cell cycle'	1.19748e-11	1.04583e-13
'hsa04115'	'p53 signaling pathway'	0.00410378	0.000268806
Pathways enriched by down-regulated absolute DEGs
'hsa00340'	'Histidine metabolism'	0.0218958	0.00286844
'hsa04010'	'MAPK signaling pathway'	0.00206261	0.000144113
'hsa04014'	'Ras signaling pathway'	0.000575701	3.01678e-05
'hsa04015'	'Rap1 signaling pathway'	4.71455e-05	1.44113e-06
'hsa04022'	'cGMP-PKG signaling pathway'	0.000217775	9.50983e-06
'hsa04024'	'cAMP signaling pathway'	0.0371148	0.00583464
'hsa04060'	'Cytokine-cytokine receptor interaction'	0.00551734	0.000530051
'hsa04062'	'Chemokine signaling pathway'	0.000177001	6.95639e-06
'hsa04070'	'Phosphatidylinositol signaling system'	0.0210946	0.00267137
'hsa04071'	'Sphingolipid signaling pathway'	0.0210946	0.00262661
'hsa04072'	'Phospholipase D signaling pathway'	0.00183338	0.000120091
'hsa04142'	'Lysosome'	0.0265653	0.00382818
'hsa04144'	'Endocytosis'	0.0106618	0.00125707
'hsa04145'	'Phagosome'	0.0411083	0.00682146
'hsa04210'	'Apoptosis'	0.0418636	0.00749523
'hsa04261'	'Adrenergic signaling in cardiomyocytes'	0.0402709	0.00650666
'hsa04270'	'Vascular smooth muscle contraction'	2.12976e-05	4.65012e-07
'hsa04320'	'Dorso-ventral axis formation'	0.0412006	0.0070167
'hsa04380'	'Osteoclast differentiation'	1.67355e-07	7.30807e-10
'hsa04510'	'Focal adhesion'	0.00580793	0.000591107
'hsa04514'	'Cell adhesion molecules (CAMs)'	0.00312881	0.000245932
'hsa04530'	'Tight junction'	0.00580793	0.000608692
'hsa04610'	'Complement and coagulation cascades'	9.29609e-06	1.48338e-07
'hsa04611'	'Platelet activation'	8.14045e-06	7.10957e-08
'hsa04612'	'Antigen processing and presentation'	0.00918026	0.0010423
'hsa04621'	'NOD-like receptor signaling pathway'	0.0275266	0.00408693
'hsa04630'	'Jak-STAT signaling pathway'	0.00176613	0.000107973
'hsa04640'	'Hematopoietic cell lineage'	9.29609e-06	1.62377e-07
'hsa04650'	'Natural killer cell mediated cytotoxicity'	3.21315e-05	8.41873e-07
'hsa04660'	'T cell receptor signaling pathway'	0.0222595	0.00301329
'hsa04662'	'B cell receptor signaling pathway'	0.00523057	0.000456818
'hsa04664'	'Fc epsilon RI signaling pathway'	0.00918026	0.00101846
'hsa04666'	'Fc gamma R-mediated phagocytosis'	0.000568716	2.73182e-05
'hsa04668'	'TNF signaling pathway'	0.00300075	0.000222763
'hsa04670'	'Leukocyte transendothelial migration'	7.00481e-05	2.4471e-06
'hsa04672'	'Intestinal immune network for IgA production'	0.0265653	0.00377242
'hsa04921'	'Oxytocin signaling pathway'	0.00330498	0.000274212
'hsa04923'	'Regulation of lipolysis in adipocytes'	0.00526848	0.000483136
'hsa04924'	'Renin secretion'	0.00064905	3.68456e-05
'hsa04970'	'Salivary secretion'	0.0418636	0.00745232
'hsa04972'	'Pancreatic secretion'	0.0360122	0.00550405
Pathways enriched by up-regulated relative DEGs
'hsa00190'	'Oxidative phosphorylation'	0.000164341	2.15294e-06
'hsa04080'	'Neuroactive ligand-receptor interaction'	3.51725e-09	1.53592e-11
'hsa04740'	'Olfactory transduction'	9.81121e-05	8.56874e-07
Pathways enriched by down-regulated relative DEGs
'hsa04142'	'Lysosome'	0.000188207	8.21863e-07
'hsa04145'	'Phagosome'	0.00289318	2.5268e-05
'hsa04612'	'Antigen processing and presentation'	0.0317372	0.000415771

## Sheet: STAD
Spreadsheet of summary of enriched pathways by DEGs in STAD
Entry	Name	FDR	P
Pathways enriched by up-regulated absolute DEGs
'hsa00230'	'Purine metabolism'	0.00433692	0.000170447
'hsa00240'	'Pyrimidine metabolism'	0.00042407	7.40733e-06
'hsa00670'	'One carbon pool by folate'	0.0246837	0.00118568
'hsa03008'	'Ribosome biogenesis in eukaryotes'	8.38263e-07	7.32107e-09
'hsa03013'	'RNA transport'	0.000457218	9.98293e-06
'hsa03030'	'DNA replication'	3.26658e-06	4.27936e-08
'hsa03040'	'Spliceosome'	0.0460321	0.00281419
'hsa03420'	'Nucleotide excision repair'	0.0460321	0.00266336
'hsa03430'	'Mismatch repair'	0.00155337	5.42664e-05
'hsa04060'	'Cytokine-cytokine receptor interaction'	0.0460321	0.00249263
'hsa04110'	'Cell cycle'	< 1.0E-16	< 1.0E-16
'hsa04115'	'p53 signaling pathway'	0.000790069	2.41506e-05
'hsa04145'	'Phagosome'	0.00637524	0.000278395
'hsa04512'	'ECM-receptor interaction'	0.000790069	2.19762e-05
Pathways enriched by down-regulated absolute DEGs
'hsa00040'	'Pentose and glucuronate interconversions'	0.00263836	0.000126734
'hsa00071'	'Fatty acid degradation'	9.37555e-06	2.04706e-07
'hsa00072'	'Synthesis and degradation of ketone bodies'	0.0270929	0.00224789
'hsa00140'	'Steroid hormone biosynthesis'	0.0121956	0.00074558
'hsa00280'	'Valine, leucine and isoleucine degradation'	4.92483e-08	6.45174e-10
'hsa00480'	'Glutathione metabolism'	0.00157481	6.7259e-05
'hsa00630'	'Glyoxylate and dicarboxylate metabolism'	0.0242793	0.00190842
'hsa00640'	'Propanoate metabolism'	9.5469e-06	2.50137e-07
'hsa00650'	'Butanoate metabolism'	0.0073413	0.000416755
'hsa00830'	'Retinol metabolism'	5.12908e-05	1.56784e-06
'hsa00980'	'Metabolism of xenobiotics by cytochrome P450'	1.23018e-09	9.68026e-12
'hsa00982'	'Drug metabolism - cytochrome P450'	1.23018e-09	1.0744e-11
'hsa01100'	'Metabolic pathways'	1.39627e-06	2.43889e-08
'hsa01200'	'Carbon metabolism'	0.000123275	4.30657e-06
'hsa01210'	'2-Oxocarboxylic acid metabolism'	0.0167245	0.00118956
'hsa01212'	'Fatty acid metabolism'	0.0167245	0.00124155
'hsa04971'	'Gastric acid secretion'	0.00157481	6.87689e-05
'hsa04972'	'Pancreatic secretion'	0.0029265	0.000153354
'hsa04974'	'Protein digestion and absorption'	0.0167245	0.00113357
Pathways enriched by up-regulated relative DEGs
'hsa00510'	'N-Glycan biosynthesis'	0.0178109	0.0010111
'hsa00970'	'Aminoacyl-tRNA biosynthesis'	0.000138453	2.80746e-06
'hsa03010'	'Ribosome'	< 1.0E-16	< 1.0E-16
'hsa03013'	'RNA transport'	0.000242351	7.4081e-06
'hsa03015'	'mRNA surveillance pathway'	0.0341379	0.00223611
'hsa03018'	'RNA degradation'	0.000765241	2.67333e-05
'hsa03020'	'RNA polymerase'	0.0369661	0.00258278
'hsa03022'	'Basal transcription factors'	0.00111306	4.37447e-05
'hsa03040'	'Spliceosome'	1.94939e-10	1.70253e-12
'hsa03050'	'Proteasome'	6.27177e-09	8.21629e-11
'hsa03420'	'Nucleotide excision repair'	0.0322403	0.00197102
'hsa04120'	'Ubiquitin mediated proteolysis'	0.000138453	3.02299e-06
'hsa04141'	'Protein processing in endoplasmic reticulum'	0.00389317	0.000187008
'hsa04144'	'Endocytosis'	0.000185642	4.86398e-06
'hsa04330'	'Notch signaling pathway'	0.0136842	0.000717075
'hsa04612'	'Antigen processing and presentation'	0.00389317	0.000184654
Pathways enriched by down-regulated relative DEGs
'hsa00190'	'Oxidative phosphorylation'	0.00150071	7.20864e-05
'hsa04020'	'Calcium signaling pathway'	1.22031e-07	1.59866e-09
'hsa04022'	'cGMP-PKG signaling pathway'	0.0422324	0.00497937
'hsa04024'	'cAMP signaling pathway'	0.000623995	2.45238e-05
'hsa04080'	'Neuroactive ligand-receptor interaction'	< 1.0E-16	< 1.0E-16
'hsa04260'	'Cardiac muscle contraction'	0.00081144	3.54341e-05
'hsa04261'	'Adrenergic signaling in cardiomyocytes'	0.000566012	1.73017e-05
'hsa04270'	'Vascular smooth muscle contraction'	0.0102016	0.000935521
'hsa04713'	'Circadian entrainment'	0.000623995	2.21192e-05
'hsa04720'	'Long-term potentiation'	0.00910348	0.000755311
'hsa04723'	'Retrograde endocannabinoid signaling'	0.000367953	6.42713e-06
'hsa04724'	'Glutamatergic synapse'	0.00037265	9.76375e-06
'hsa04725'	'Cholinergic synapse'	0.00531239	0.000417568
'hsa04726'	'Serotonergic synapse'	0.010064	0.000878949
'hsa04727'	'GABAergic synapse'	0.00275726	0.000144485
'hsa04728'	'Dopaminergic synapse'	0.0239415	0.0026137
'hsa04742'	'Taste transduction'	4.81931e-08	4.209e-10
'hsa04744'	'Phototransduction'	0.00444468	0.000271727
'hsa04911'	'Insulin secretion'	0.00037265	8.77894e-06
'hsa04913'	'Ovarian steroidogenesis'	0.0477685	0.00584069
'hsa04915'	'Estrogen signaling pathway'	0.00501195	0.00035018
'hsa04918'	'Thyroid hormone synthesis'	0.0112188	0.00107779
'hsa04921'	'Oxytocin signaling pathway'	0.00501195	0.000347818
'hsa04925'	'Aldosterone synthesis and secretion'	0.01944	0.00195249
'hsa04970'	'Salivary secretion'	0.00326861	0.000185554
'hsa04971'	'Gastric acid secretion'	0.00512194	0.000380231
'hsa04972'	'Pancreatic secretion'	0.0340905	0.00387054
'hsa04976'	'Bile secretion'	0.0239114	0.00250599

## Sheet: COAD
Spreadsheet of summary of enriched pathways by DEGs in COAD
Entry	Name	FDR	P
Pathways enriched by up-regulated absolute DEGs
'hsa00230'	'Purine metabolism'	0.000107939	6.50322e-06
'hsa00240'	'Pyrimidine metabolism'	1.07409e-06	2.34518e-08
'hsa00970'	'Aminoacyl-tRNA biosynthesis'	7.47191e-06	2.61027e-07
'hsa03008'	'Ribosome biogenesis in eukaryotes'	8.4747e-15	1.11022e-16
'hsa03013'	'RNA transport'	< 1.0E-16	< 1.0E-16
'hsa03020'	'RNA polymerase'	1.8501e-05	7.27115e-07
'hsa03022'	'Basal transcription factors'	0.0185918	0.00129899
'hsa03030'	'DNA replication'	3.45641e-11	6.03739e-13
'hsa03040'	'Spliceosome'	2.13013e-05	1.01939e-06
'hsa03410'	'Base excision repair'	2.13013e-05	1.02321e-06
'hsa03420'	'Nucleotide excision repair'	4.61219e-06	1.40984e-07
'hsa03430'	'Mismatch repair'	0.000107939	6.59889e-06
'hsa03440'	'Homologous recombination'	4.204e-05	2.20297e-06
'hsa03460'	'Fanconi anemia pathway'	4.61219e-06	1.34485e-07
'hsa04110'	'Cell cycle'	< 1.0E-16	< 1.0E-16
'hsa04115'	'p53 signaling pathway'	0.00114139	7.47638e-05
Pathways enriched by down-regulated absolute DEGs
'hsa00020'	'Citrate cycle (TCA cycle)'	0.0453179	0.0108842
'hsa00071'	'Fatty acid degradation'	0.000312642	6.82624e-06
'hsa00072'	'Synthesis and degradation of ketone bodies'	0.0237871	0.00425882
'hsa00190'	'Oxidative phosphorylation'	0.004371	0.000324485
'hsa00280'	'Valine, leucine and isoleucine degradation'	0.000135728	1.74287e-06
'hsa00350'	'Tyrosine metabolism'	0.038815	0.00847489
'hsa00500'	'Starch and sucrose metabolism'	0.0220229	0.0036998
'hsa00600'	'Sphingolipid metabolism'	0.0190745	0.00277875
'hsa00601'	'Glycosphingolipid biosynthesis - lacto and neolacto series'	0.0344222	0.00691449
'hsa00640'	'Propanoate metabolism'	0.00394502	0.00024118
'hsa00650'	'Butanoate metabolism'	0.0272383	0.00511461
'hsa00760'	'Nicotinate and nicotinamide metabolism'	0.00226171	9.87646e-05
'hsa00830'	'Retinol metabolism'	0.000135728	2.31087e-06
'hsa00920'	'Sulfur metabolism'	0.0237871	0.00425882
'hsa00980'	'Metabolism of xenobiotics by cytochrome P450'	0.0022332	7.80159e-05
'hsa00982'	'Drug metabolism - cytochrome P450'	8.10438e-05	3.53903e-07
'hsa01100'	'Metabolic pathways'	0.000135728	2.37079e-06
'hsa03320'	'PPAR signaling pathway'	0.0132405	0.00179239
'hsa04010'	'MAPK signaling pathway'	0.0141123	0.00197202
'hsa04012'	'ErbB signaling pathway'	0.038815	0.00831799
'hsa04014'	'Ras signaling pathway'	0.00419408	0.000274721
'hsa04015'	'Rap1 signaling pathway'	0.00298976	0.000156669
'hsa04022'	'cGMP-PKG signaling pathway'	0.00833216	0.000909624
'hsa04024'	'cAMP signaling pathway'	0.011331	0.00139167
'hsa04062'	'Chemokine signaling pathway'	0.00635176	0.000499265
'hsa04064'	'NF-kappa B signaling pathway'	0.0427775	0.0100873
'hsa04068'	'FoxO signaling pathway'	0.0372137	0.00763774
'hsa04071'	'Sphingolipid signaling pathway'	0.0373127	0.007821
'hsa04072'	'Phospholipase D signaling pathway'	0.010592	0.00124884
'hsa04144'	'Endocytosis'	0.009186	0.00104295
'hsa04146'	'Peroxisome'	0.0190745	0.00285608
'hsa04270'	'Vascular smooth muscle contraction'	0.0191147	0.00308839
'hsa04510'	'Focal adhesion'	0.00372549	0.00021149
'hsa04514'	'Cell adhesion molecules (CAMs)'	0.00651632	0.000553358
'hsa04520'	'Adherens junction'	0.0190745	0.00299861
'hsa04610'	'Complement and coagulation cascades'	0.0220229	0.00375063
'hsa04611'	'Platelet activation'	0.0190745	0.00297201
'hsa04640'	'Hematopoietic cell lineage'	0.00804414	0.000807927
'hsa04662'	'B cell receptor signaling pathway'	0.0427352	0.00989068
'hsa04666'	'Fc gamma R-mediated phagocytosis'	0.00252206	0.000121147
'hsa04670'	'Leukocyte transendothelial migration'	0.00822565	0.000862077
'hsa04672'	'Intestinal immune network for IgA production'	0.00110384	3.37417e-05
'hsa04713'	'Circadian entrainment'	0.0318533	0.00612029
'hsa04722'	'Neurotrophin signaling pathway'	0.0405895	0.00921682
'hsa04725'	'Cholinergic synapse'	0.011331	0.00143492
'hsa04726'	'Serotonergic synapse'	0.00754925	0.000725256
'hsa04750'	'Inflammatory mediator regulation of TRP channels'	0.00226171	9.41443e-05
'hsa04810'	'Regulation of actin cytoskeleton'	0.004371	0.000313383
'hsa04912'	'GnRH signaling pathway'	0.0334853	0.00658009
'hsa04921'	'Oxytocin signaling pathway'	0.024411	0.00447713
'hsa04923'	'Regulation of lipolysis in adipocytes'	0.0128918	0.00168888
'hsa04960'	'Aldosterone-regulated sodium reabsorption'	0.00651632	0.000569111
'hsa04961'	'Endocrine and other factor-regulated calcium reabsorption'	0.0405895	0.00906567
'hsa04971'	'Gastric acid secretion'	0.0498247	0.0121842
'hsa04972'	'Pancreatic secretion'	0.00671261	0.000615566
'hsa04978'	'Mineral absorption'	0.000337362	8.83917e-06
Pathways enriched by up-regulated relative DEGs
'hsa03010'	'Ribosome'	< 1.0E-16	< 1.0E-16
'hsa03040'	'Spliceosome'	0.00032191	2.81144e-06
'hsa03050'	'Proteasome'	0.000443147	5.80542e-06
Pathways enriched by down-regulated relative DEGs
'hsa04020'	'Calcium signaling pathway'	0.0391534	0.000854877
'hsa04024'	'cAMP signaling pathway'	0.0391534	0.000625348
'hsa04080'	'Neuroactive ligand-receptor interaction'	0.00174311	1.52237e-05
'hsa04261'	'Adrenergic signaling in cardiomyocytes'	0.0391534	0.000749993
'hsa04740'	'Olfactory transduction'	2.3453e-09	1.02415e-11

## Sheet: LUAD
Spreadsheet of summary of enriched pathways by DEGs in LUAD
Entry	Name	FDR	P
Pathways enriched by up-regulated absolute DEGs
'hsa00051'	'Fructose and mannose metabolism'	0.0094938	0.000474997
'hsa00230'	'Purine metabolism'	0.0094938	0.000497492
'hsa00240'	'Pyrimidine metabolism'	0.00224619	4.90434e-05
'hsa00250'	'Alanine, aspartate and glutamate metabolism'	0.00553029	0.000239025
'hsa00270'	'Cysteine and methionine metabolism'	0.046618	0.00325715
'hsa00480'	'Glutathione metabolism'	0.00553029	0.000212939
'hsa00510'	'N-Glycan biosynthesis'	0.0482413	0.00358123
'hsa00512'	'Mucin type O-Glycan biosynthesis'	0.00553029	0.000227678
'hsa00520'	'Amino sugar and nucleotide sugar metabolism'	0.0437829	0.00286788
'hsa01100'	'Metabolic pathways'	8.3087e-07	3.62826e-09
'hsa01230'	'Biosynthesis of amino acids'	0.00104858	1.83157e-05
'hsa03008'	'Ribosome biogenesis in eukaryotes'	0.0133667	0.000758811
'hsa03030'	'DNA replication'	0.0203999	0.00124716
'hsa03410'	'Base excision repair'	0.00429639	0.000112569
'hsa03460'	'Fanconi anemia pathway'	0.000633151	8.29456e-06
'hsa04110'	'Cell cycle'	6.45587e-05	5.63832e-07
'hsa04115'	'p53 signaling pathway'	0.00553029	0.000241497
Pathways enriched by down-regulated absolute DEGs
'hsa04010'	'MAPK signaling pathway'	9.19581e-05	6.82658e-06
'hsa04014'	'Ras signaling pathway'	0.000202782	1.68247e-05
'hsa04015'	'Rap1 signaling pathway'	1.54692e-07	2.70204e-09
'hsa04020'	'Calcium signaling pathway'	9.19581e-05	6.46169e-06
'hsa04022'	'cGMP-PKG signaling pathway'	1.45517e-09	6.35447e-12
'hsa04024'	'cAMP signaling pathway'	5.58975e-06	2.68503e-07
'hsa04060'	'Cytokine-cytokine receptor interaction'	0.000173874	1.3667e-05
'hsa04062'	'Chemokine signaling pathway'	9.19581e-05	6.05562e-06
'hsa04070'	'Phosphatidylinositol signaling system'	0.00184072	0.000235744
'hsa04072'	'Phospholipase D signaling pathway'	2.87873e-07	6.28543e-09
'hsa04080'	'Neuroactive ligand-receptor interaction'	0.00184072	0.00024918
'hsa04144'	'Endocytosis'	0.00331606	0.000477861
'hsa04151'	'PI3K-Akt signaling pathway'	0.00120542	0.000126332
'hsa04261'	'Adrenergic signaling in cardiomyocytes'	2.69069e-06	1.05747e-07
'hsa04270'	'Vascular smooth muscle contraction'	1.69223e-08	1.47793e-10
'hsa04310'	'Wnt signaling pathway'	0.0439433	0.00958262
'hsa04350'	'TGF-beta signaling pathway'	0.00658244	0.00103479
'hsa04360'	'Axon guidance'	2.05083e-06	7.16446e-08
'hsa04380'	'Osteoclast differentiation'	1.35431e-06	3.5484e-08
'hsa04390'	'Hippo signaling pathway'	0.00184072	0.000235704
'hsa04510'	'Focal adhesion'	7.06003e-06	3.69958e-07
'hsa04512'	'ECM-receptor interaction'	0.0107943	0.00183834
'hsa04514'	'Cell adhesion molecules (CAMs)'	0.00670082	0.00108267
'hsa04520'	'Adherens junction'	0.0368122	0.00723383
'hsa04530'	'Tight junction'	0.0155114	0.00270941
'hsa04540'	'Gap junction'	0.00425816	0.000632216
'hsa04550'	'Signaling pathways regulating pluripotency of stem cells'	0.00184072	0.000246191
'hsa04610'	'Complement and coagulation cascades'	0.0439433	0.00909705
'hsa04611'	'Platelet activation'	2.51835e-08	3.29915e-10
'hsa04640'	'Hematopoietic cell lineage'	0.00145018	0.000164564
'hsa04650'	'Natural killer cell mediated cytotoxicity'	3.85369e-05	2.35597e-06
'hsa04670'	'Leukocyte transendothelial migration'	0.0010696	0.000107427
'hsa04713'	'Circadian entrainment'	0.000206478	1.8033e-05
'hsa04723'	'Retrograde endocannabinoid signaling'	0.0382958	0.00769261
'hsa04724'	'Glutamatergic synapse'	0.0240865	0.0044176
'hsa04725'	'Cholinergic synapse'	0.000841715	7.71879e-05
'hsa04726'	'Serotonergic synapse'	0.0081529	0.00135288
'hsa04730'	'Long-term depression'	0.00145018	0.000164649
'hsa04810'	'Regulation of actin cytoskeleton'	0.0010696	0.000104774
'hsa04916'	'Melanogenesis'	0.00530443	0.000810721
'hsa04919'	'Thyroid hormone signaling pathway'	0.0439433	0.00944817
'hsa04921'	'Oxytocin signaling pathway'	1.86847e-06	5.71148e-08
'hsa04923'	'Regulation of lipolysis in adipocytes'	2.37163e-05	1.34634e-06
'hsa04924'	'Renin secretion'	5.42257e-06	2.36793e-07
'hsa04925'	'Aldosterone synthesis and secretion'	0.00194611	0.000271946
'hsa04960'	'Aldosterone-regulated sodium reabsorption'	0.0439433	0.00959461
'hsa04970'	'Salivary secretion'	0.00180293	0.000212572
'hsa04971'	'Gastric acid secretion'	0.0368122	0.00723383
'hsa04972'	'Pancreatic secretion'	0.0182243	0.00326287
'hsa04976'	'Bile secretion'	0.0364838	0.00685067
Pathways enriched by up-regulated relative DEGs
'hsa00190'	'Oxidative phosphorylation'	7.14646e-06	6.24145e-08
'hsa00970'	'Aminoacyl-tRNA biosynthesis'	0.0228745	0.000660333
'hsa01100'	'Metabolic pathways'	0.00126836	2.21547e-05
'hsa03010'	'Ribosome'	9.2341e-07	4.03236e-09
'hsa03013'	'RNA transport'	0.0144592	0.000315704
'hsa03040'	'Spliceosome'	0.000421283	5.51899e-06
'hsa04141'	'Protein processing in endoplasmic reticulum'	0.0228745	0.000699221

## Sheet: BRCA
Spreadsheet of summary of enriched pathways by DEGs in BRCA
Entry	Name	FDR	P
Pathways enriched by up-regulated absolute DEGs
'hsa00240'	'Pyrimidine metabolism'	0.0301086	0.000788871
'hsa03030'	'DNA replication'	7.76853e-06	6.78475e-08
'hsa03410'	'Base excision repair'	0.00433159	7.5661e-05
'hsa03430'	'Mismatch repair'	0.00200453	2.62602e-05
'hsa03460'	'Fanconi anemia pathway'	0.0086447	0.000188749
'hsa04110'	'Cell cycle'	3.8227e-07	1.6693e-09
Pathways enriched by down-regulated absolute DEGs
'hsa00071'	'Fatty acid degradation'	0.000239602	5.39838e-06
'hsa00280'	'Valine, leucine and isoleucine degradation'	0.000549556	1.91985e-05
'hsa00410'	'beta-Alanine metabolism'	0.00924957	0.000767432
'hsa00620'	'Pyruvate metabolism'	0.0354242	0.00355789
'hsa00640'	'Propanoate metabolism'	0.000219629	2.87724e-06
'hsa00982'	'Drug metabolism - cytochrome P450'	0.00644678	0.000506734
'hsa01200'	'Carbon metabolism'	0.0062726	0.000465652
'hsa01212'	'Fatty acid metabolism'	0.00476156	0.000270307
'hsa03320'	'PPAR signaling pathway'	0.00102173	4.01554e-05
'hsa04014'	'Ras signaling pathway'	0.00525974	0.000321556
'hsa04015'	'Rap1 signaling pathway'	0.00323963	0.000146018
'hsa04022'	'cGMP-PKG signaling pathway'	0.000549556	1.76589e-05
'hsa04024'	'cAMP signaling pathway'	0.0432102	0.00452858
'hsa04072'	'Phospholipase D signaling pathway'	0.0062726	0.000434524
'hsa04151'	'PI3K-Akt signaling pathway'	0.000239602	5.95528e-06
'hsa04270'	'Vascular smooth muscle contraction'	0.0062726	0.000465652
'hsa04360'	'Axon guidance'	0.00476156	0.000253508
'hsa04510'	'Focal adhesion'	5.79461e-06	2.5304e-08
'hsa04512'	'ECM-receptor interaction'	0.00323963	0.000155616
'hsa04540'	'Gap junction'	0.0276496	0.00265629
'hsa04610'	'Complement and coagulation cascades'	0.0126256	0.0011578
'hsa04713'	'Circadian entrainment'	0.0488702	0.00533518
'hsa04921'	'Oxytocin signaling pathway'	0.0126256	0.00111223
'hsa04923'	'Regulation of lipolysis in adipocytes'	0.000239602	6.27778e-06
'hsa04924'	'Renin secretion'	6.21266e-05	5.4259e-07
Pathways enriched by up-regulated relative DEGs
'hsa03008'	'Ribosome biogenesis in eukaryotes'	0.014174	0.000185685
'hsa03050'	'Proteasome'	0.00655018	2.86034e-05
'hsa04141'	'Protein processing in endoplasmic reticulum'	0.0229596	0.000401042
'hsa04612'	'Antigen processing and presentation'	0.0110976	9.69221e-05
Pathways enriched by down-regulated relative DEGs
'hsa00480'	'Glutathione metabolism'	0.0256684	0.000336268
'hsa03010'	'Ribosome'	< 1.0E-16	< 1.0E-16
'hsa04022'	'cGMP-PKG signaling pathway'	0.025706	0.000449013
'hsa04270'	'Vascular smooth muscle contraction'	0.00279522	2.44124e-05
'hsa04550'	'Signaling pathways regulating pluripotency of stem cells'	0.0267277	0.000583575

## Sheet: PAAD
Spreadsheet of summary of enriched pathways by DEGs in PAAD
Entry	Name	FDR	P
Pathways enriched by up-regulated absolute DEGs
'hsa00590'	'Arachidonic acid metabolism'	0.035758	0.00140653
'hsa04060'	'Cytokine-cytokine receptor interaction'	0.0207414	0.000543444
'hsa04115'	'p53 signaling pathway'	0.00400374	8.74178e-05
'hsa04145'	'Phagosome'	0.0294875	0.000901364
'hsa04360'	'Axon guidance'	0.035758	0.00156149
'hsa04380'	'Osteoclast differentiation'	0.00262042	4.57715e-05
'hsa04510'	'Focal adhesion'	9.17445e-05	1.20189e-06
'hsa04512'	'ECM-receptor interaction'	4.11984e-06	1.79906e-08
'hsa04514'	'Cell adhesion molecules (CAMs)'	0.0498109	0.00239266
'hsa04610'	'Complement and coagulation cascades'	8.35621e-05	7.298e-07
'hsa04668'	'TNF signaling pathway'	0.035758	0.00129784
Pathways enriched by down-regulated absolute DEGs
'hsa00071'	'Fatty acid degradation'	0.000205841	4.32344e-06
'hsa00260'	'Glycine, serine and threonine metabolism'	0.0060799	0.000318597
'hsa00280'	'Valine, leucine and isoleucine degradation'	7.07505e-09	3.08954e-11
'hsa00330'	'Arginine and proline metabolism'	0.00342756	0.000164642
'hsa00410'	'beta-Alanine metabolism'	0.0112419	0.00083455
'hsa00480'	'Glutathione metabolism'	0.00310818	0.000135728
'hsa00630'	'Glyoxylate and dicarboxylate metabolism'	0.00107299	3.74842e-05
'hsa00640'	'Propanoate metabolism'	2.47679e-06	3.2447e-08
'hsa00650'	'Butanoate metabolism'	0.0313014	0.00300712
'hsa00980'	'Metabolism of xenobiotics by cytochrome P450'	0.0079281	0.00048355
'hsa00982'	'Drug metabolism - cytochrome P450'	0.00941619	0.000616781
'hsa01100'	'Metabolic pathways'	3.5155e-08	3.0703e-10
'hsa01200'	'Carbon metabolism'	0.000738012	2.25593e-05
'hsa01210'	'2-Oxocarboxylic acid metabolism'	0.0079281	0.000484687
'hsa01212'	'Fatty acid metabolism'	0.00142238	5.59015e-05
'hsa01230'	'Biosynthesis of amino acids'	0.0173498	0.00151527
'hsa03060'	'Protein export'	0.0133927	0.00111119
'hsa03320'	'PPAR signaling pathway'	0.0133324	0.00104796
'hsa04146'	'Peroxisome'	0.000344237	9.0193e-06
'hsa04964'	'Proximal tubule bicarbonate reclamation'	0.0108667	0.000759243
'hsa04972'	'Pancreatic secretion'	0.000205841	4.49434e-06
'hsa04975'	'Fat digestion and absorption'	0.0222104	0.00203676
Pathways enriched by up-regulated relative DEGs
'hsa00240'	'Pyrimidine metabolism'	0.0375229	0.0029494
'hsa00562'	'Inositol phosphate metabolism'	0.037059	0.00275111
'hsa03008'	'Ribosome biogenesis in eukaryotes'	0.000132544	4.05341e-06
'hsa03013'	'RNA transport'	8.44813e-07	1.47566e-08
'hsa03015'	'mRNA surveillance pathway'	9.60906e-07	2.42992e-08
'hsa03018'	'RNA degradation'	8.44813e-07	1.26439e-08
'hsa03030'	'DNA replication'	0.023252	0.00159122
'hsa03040'	'Spliceosome'	< 1.0E-16	< 1.0E-16
'hsa03050'	'Proteasome'	2.64411e-11	2.30926e-13
'hsa03420'	'Nucleotide excision repair'	0.000524778	2.06245e-05
'hsa03430'	'Mismatch repair'	0.0071495	0.000374646
'hsa04070'	'Phosphatidylinositol signaling system'	0.0469175	0.00389272
'hsa04110'	'Cell cycle'	0.0193799	0.0011848
'hsa04120'	'Ubiquitin mediated proteolysis'	0.000132544	4.63036e-06
'hsa04141'	'Protein processing in endoplasmic reticulum'	0.00870925	0.000494412
'hsa04142'	'Lysosome'	0.00533731	0.000256378
'hsa04144'	'Endocytosis'	9.60906e-07	2.51766e-08
'hsa04145'	'Phagosome'	0.023252	0.00162459
'hsa04612'	'Antigen processing and presentation'	0.00460641	0.000201153
Pathways enriched by down-regulated relative DEGs
'hsa04020'	'Calcium signaling pathway'	0.013494	0.000471407
'hsa04080'	'Neuroactive ligand-receptor interaction'	< 1.0E-16	< 1.0E-16
'hsa04723'	'Retrograde endocannabinoid signaling'	0.00177328	3.87178e-05
'hsa04724'	'Glutamatergic synapse'	0.0380581	0.00149573
'hsa04726'	'Serotonergic synapse'	0.0112496	0.000343873
'hsa04727'	'GABAergic synapse'	0.00287003	7.51972e-05
'hsa04740'	'Olfactory transduction'	< 1.0E-16	< 1.0E-16
'hsa04742'	'Taste transduction'	3.41814e-09	4.47792e-11
'hsa04744'	'Phototransduction'	3.57903e-05	6.25159e-07

[truncated: 1 more sheets: ESCA]
